# Supplementary material for: Quantitative prediction of oral cancer risk in patients with oral leukoplakia
Source: Oncotarget. 2017 May 2;8(28):46057–64. doi: 10.18632/oncotarget.17550 (PMC5542248; doi:10.18632/oncotarget.17550)
Supplement: Supplementary file 2 [file oncotarget-08-46057-s002.xlsx]

## Sheet: Training Set
Case	Group	Age	Sex	Site	Smoking	Drinking	Pathological diagnosis	Traditional method	OCRI	OCRI2	Follow-up Duration (mo)	Follow-up Outcome
872872	OLK	56	M	P	Y	Y	mild dysplasia	Negative	0.0593097	0.343023	27	No
872884	OLK	60	M	B	N	N	without dysplasia	Negative	0.0288593	0.334243	46	No
874301	OLK	56	M	T	Y	Y	without dysplasia	Atypical	0.0729393	0.326679	26	No
874303	OLK	29	M	B	Y	Y	without dysplasia	Negative	0.168823	0.32029	26	No
874309	OLK	58	M	B	Y	N	with moderate dysplasia	Atypical	0.0646917	0.31435	40	No
874310	OLK	77	F	G	N	N	without dysplasia	Negative	0.0652638	0.331318	27	No
874311	OLK	61	F	T	N	N	with mild dysplasia	Negative	0.043491	0.331807	26	No
874312	OLK	63	M	L	N	N	with moderate dysplasia	Negative	0.079618	0.185155	-	Lost
874314	OLK	60	F	T	N	N	with moderate dysplasia	Atypical	0.077059	0.341338	25	No
874315	OLK	57	M	G	Y	Y	without dysplasia	Negative	0.0215694	0.24047	25	No
874316	OLK	60	F	G	N	N	with mild dysplasia	Negative	0.0408123	0.370235	25	No
874319	OLK	75	M	G	Y	N	without dysplasia	Negative	0.0260754	0.331807	25	No
874322	OLK	51	M	G	Y	N	with mild dysplasia	Negative	0.020506	0.388884	-	Lost
874326	OLK	26	F	T	Y	N	without dysplasia	Negative	0.064247	0.24047	24	No
874327	OLK	61	M	P	Y	N	without dysplasia	Negative	0.0759905	0.202286	-	Lost
874336	OLK	75	F	B	N	N	with moderate dysplasia	Atypical	0.0992604	0.162613	24	No
874345	OLK	62	M	G	N	N	without dysplasia	Negative	0.0575126	0.184035	23	No
874351	OLK	70	F	G	N	N	without dysplasia	Negative	0.104785	0.196591	23	No
1155409	OLK	33	M	T	Y	N	without dysplasia	Negative	0.66537	0.321022	21	No
1155415	OLK	74	M	G	Y	Y	without dysplasia	Negative	0.0531692	0.326242	21	OSCC
1155418	OLK	36	F	G	N	N	without dysplasia	Negative	0.0615804	0.315378	21	No
1200840	OLK	56	M	P	Y	N	without dysplasia	Negative	0.0470884	0.202286	19	No
1200842	OLK	70	M	B	N	Y	without dysplasia	Atypical	0.0515197	0.331995	19	No
1200845	OLK	62	F	B	N	N	with moderate dysplasia	Negative	0.121173	0.24047	23	No
1200847	OLK	70	M	G	Y	Y	without dysplasia	Negative	0.0575097	0.24047	18	No
1200854	OLK	59	M	T	N	N	with mild dysplasia	Atypical	0.0537648	0.33727	-	Lost
1200863	OLK	46	M	G	Y	Y	with mild dysplasia	Negative	0.064558	0.321022	23	No
1200865	OLK	52	M	P	Y	Y	without dysplasia	Negative	0.0236375	0.369503	22	No
874307	OSCC	81	F	T	N	N	OSCC	Atypical	-	0.99534	-	-
874339	OSCC	73	F	B	N	N	OSCC	Atypical	-	1	-	-
874313	OSCC	57	F	T	N	N	OSCC	Positive	-	0.913545	-	-
874349	OSCC	52	F	T	N	N	OSCC	Positive	-	1	-	-
874330	OSCC	69	F	B	N	N	OSCC	Positive	-	0.969373	-	-
1200849	OSCC	77	M	B	N	N	OSCC	Positive	-	1	-	-
874331	OSCC	69	F	B	N	N	OSCC	Positive	-	1	-	-
874352	OSCC	73	M	P	Y	N	OSCC	Positive	-	0.970021	-	-
874334	OSCC	83	M	G	N	N	OSCC	Positive	-	1	-	-
874335	OSCC	55	M	B	Y	Y	OSCC	Positive	-	1	-	-
874342	OSCC	51	M	T	N	N	OSCC	Positive	-	0.99274	-	-
874347	OSCC	66	M	B	N	N	OSCC	Positive	-	1	-	-
874346	OSCC	65	M	T	N	N	OSCC	Positive	-	1	-	-
874333	OSCC	74	M	P	N	N	OSCC	Positive	-	1	-	-
874360	OSCC	78	F	T	N	N	OSCC	Positive	-	1	-	-
874363	OSCC	65	M	F	Y	Y	OSCC	Positive	-	1	-	-
874364	OSCC	55	M	G	Y	Y	OSCC	Positive	-	0.998984	-	-
1200821	OSCC	76	F	T	N	N	OSCC	Atypical	-	0.734	-	-
874368	OSCC	60	F	G	N	N	OSCC	Positive	-	1	-	-
874371	OSCC	61	M	F	Y	Y	OSCC	Positive	-	1	-	-
1200867	OSCC	57	F	T	N	N	OSCC	Positive	-	1	-	-
1200868	OSCC	52	M	B	Y	N	OSCC	Positive	-	1	-	-
1155402	OSCC	45	M	T	N	N	OSCC	Positive	-	0.875359	-	-
1200869	OSCC	54	M	F	Y	Y	OSCC	Positive	-	1	-	-
1200870	OSCC	62	F	G	N	N	OSCC	Positive	-	0.969373	-	-
1200835	OSCC	61	M	F	Y	Y	OSCC	Positive	-	0.967836	-	-
872871	OSCC	59	F	T	N	N	OSCC	Positive	-	0.964734	-	-
1200861	OSCC	65	F	B	N	N	OSCC	Positive	-	1	-	-
1200871	OSCC	57	M	G	N	N	OSCC	Positive	-	0.982857	-	-
1200822	OSCC	77	F	G	N	N	OSCC	Positive	-	1	-	-
872878	OSCC	62	M	B	N	Y	OSCC	Positive	-	0.900477	-	-
872882	OSCC	78	F	B	N	N	OSCC	Positive	-	0.971575	-	-
872883	OSCC	72	F	B	N	N	OSCC	Positive	-	1	-	-
872869	OSCC	88	F	L	N	N	OSCC	Positive	-	1	-	-
872870	OSCC	61	M	T	Y	Y	OSCC	Positive	-	0.984403	-	-
874302	OSCC	57	F	T	N	N	OSCC	Positive	-	1	-	-
874304	OSCC	55	F	T	N	N	OSCC	Positive	-	1	-	-
874305	OSCC	72	F	T	N	N	OSCC	Positive	-	1	-	-
874306	OSCC	32	F	T	N	N	OSCC	Positive	-	0.999	-	-
874308	OSCC	60	M	T	N	N	OSCC	Positive	-	1	-	-
874321	OSCC	86	M	G	Y	Y	OSCC	Positive	-	0.862485	-	-
1427505	Normal	24	F	B	N	N	Normal	Negative	-	0.00510828	-	-
1437529	Normal	26	F	T	N	N	Normal	Negative	-	0.00207579	-	-
1437531	Normal	26	M	B	N	N	Normal	Negative	-	0.00254638	-	-
1437532	Normal	25	M	B	N	N	Normal	Negative	-	0.00207579	-	-
1437533	Normal	38	F	B	N	N	Normal	Negative	-	0.00254638	-	-
1437539	Normal	20	F	B	N	N	Normal	Negative	-	0.00207579	-	-
1437540	Normal	45	F	B	N	N	Normal	Negative	-	0.00254638	-	-
1437541	Normal	40	F	B	N	N	Normal	Negative	-	0.00207579	-	-
1437542	Normal	50	M	B	N	Y	Normal	Negative	-	0.00454638	-	-
1437543	Normal	25	F	G	N	N	Normal	Negative	-	0.00207579	-	-
1437544	Normal	40	M	T	Y	N	Normal	Negative	-	0.00254638	-	-
1437545	Normal	63	F	T	N	N	Normal	Negative	-	0.00254638	-	-
1437546	Normal	53	F	G	N	N	Normal	Negative	-	0.00207579	-	-
1437548	Normal	60	F	T	N	N	Normal	Negative	-	0.00254638	-	-
1437549	Normal	56	F	B	N	N	Normal	Negative	-	0.033727	-	-
1437551	Normal	28	F	G	N	N	Normal	Negative	-	0.00510828	-	-
1437555	Normal	68	M	B	N	N	Normal	Negative	-	0.00254638	-	-
1437556	Normal	27	F	G	N	N	Normal	Negative	-	0.00254638	-	-

## Sheet: Validation Set
Case	Group	Age	Sex	Site	Smoking	Drinking	Pathological dignosis	Traditional method	OCRI	OCRI2	Follow-up Duration (mo)	Follow-up Outcome
128111	OLK	50	F	T	N	N	with mild dysplasia	Negative	0.593673	0.00207579	-	Lost
128113	OLK	55	F	G	Y	N	with mild dysplasia	Negative	0.00542698	0.00526066	-	Lost
128114	OLK	57	F	T	N	N	with moderate dysplasia	Negative	0.260392	0.00207579	-	Lost
128116	OLK	52	M	T	Y	Y	with mild dysplasia	Atypical	0.0790239	0.896637	-	Lost
128119	OLK	57	M	G	Y	N	without dysplasia	Negative	0.0674762	0.00526066	-	Lost
128125	OLK	50	F	T	N	N	with moderate dysplasia	Negative	0.00679393	0.00254638	94	No
128126	OLK	64	F	G	Y	N	without dysplasia	Negative	0.013385	0.00510828	91	No
128128	OLK	47	M	G	N	Y	with moderate dysplasia	Atypical	0.0540232	0.00207579	91	No
128129	OLK	62	F	G	N	N	without dysplasia	Negative	0.118226	0.00254638	-	Lost
128131	OLK	68	F	B	N	N	with mild dysplasia	Negative	0.640342	0.00254638	91	No
128132	OLK	52	M	B	N	N	with mild dysplasia	Negative	0.390436	0.00254638	-	Lost
128133	OLK	46	F	B	N	N	without dysplasia	Negative	0.00662187	0.00207579	-	Lost
128134	OLK	68	F	G	N	N	with moderate dysplasia	Negative	0.13195	0.00254638	-	Lost
128136	OLK	46	F	G	N	N	without dysplasia	Negative	0.0615107	0.033727	-	Lost
128138	OLK	55	M	T	Y	N	with moderate dysplasia	Negative	0.0687953	0.00526066	-	Lost
128140	OLK	60	F	T	N	N	with moderate dysplasia	Negative	0.108728	0.00971434	91	OSCC
128141	OLK	48	F	T	N	N	with mild dysplasia	Positive	0.884359	1	60	OSCC
128145	OLK	65	M	G	N	Y	without dysplasia	Atypical	0.158812	0.00207579	-	Lost
128147	OLK	44	F	B	N	N	without dysplasia	Negative	0.498427	0.00526066	-	Lost
128149	OLK	52	F	G	N	N	with moderate dysplasia	Negative	0.00283785	0.00254638	-	Lost
128150	OLK	62	F	T	N	N	without dysplasia	Atypical	0.102624	0.00207579	91	No
9449998	OLK	71	F	T	N	N	with moderate dysplasia	Negative	0.0380128	0.00454638	58	OSCC
9449999	OLK	38	F	G	N	N	with moderate dysplasia	Negative	0.0707907	0.00407579	-	Lost
9450000	OLK	71	F	G	N	N	without dysplasia	Negative	0.232334	0.00254638	58	No
9558745	OLK	67	M	B	N	N	with moderate dysplasia	Negative	0.0653345	0.00207579	-	Lost
9559194	OLK	75	M	B	Y	N	with mild dysplasia	Atypical	0.1005	0.0388331	62	No
9559197	OLK	40	F	B	N	N	without dysplasia	Negative	0.0990493	0.00526066	-	Lost
9559198	OLK	40	F	G	N	N	with mild dysplasia	Negative	0.0320376	0.00707579	56	No
9559200	OLK	40	F	T	N	N	with mild dysplasia	Negative	0.0723007	0.00207579	-	Lost
9559201	OLK	70	M	T	Y	Y	with mild dysplasia	Atypical	0.00236751	0.994984	-	Lost
9559202	OLK	70	M	T	Y	Y	with moderate dysplasia	Positive	0.00211714	0.999206	-	Lost
9559231	OLK	48	M	B	N	Y	with moderate dysplasia	Atypical	0.0823275	0.00227579	-	Lost
9559232	OLK	76	F	T	N	N	with moderate dysplasia	Positive	0.0807734	1	61	Death
9559233	OLK	59	M	B	Y	Y	with mild dysplasia	Atypical	0.0358905	0.00254638	-	Lost
9559234	OLK	70	F	G	N	N	with moderate dysplasia	Negative	0.0973789	0.00254638	61	No
9559235	OLK	70	M	G	Y	N	with moderate dysplasia	Atypical	0.101886	0.864051	-	Lost
9559237	OLK	58	M	G	Y	Y	with mild dysplasia	Atypical	0.0597706	0.993942	61	No
9559238	OLK	58	M	G	Y	Y	with mild dysplasia	Atypical	0.02133	0.988831	61	No
9559239	OLK	60	F	T	N	N	with moderate dysplasia	Negative	0.0195131	0.00407579	61	No
9559240	OLK	68	M	B	Y	N	with moderate dysplasia	Negative	0.0861123	0.00207579	-	Lost
9559241	OLK	72	F	T	N	N	with mild dysplasia	Atypical	0.929742	0.998984	60	OSCC
9559246	OLK	67	F	B	N	N	without dysplasia	Negative	0.906709	0.00368924	-	Lost
9559247	OLK	67	F	B	N	N	without dysplasia	Negative	0.969823	0.00568924	-	Lost
9559248	OLK	59	F	G	N	N	with mild dysplasia	Negative	0.0810497	0.00307579	60	No
9559250	OLK	54	F	G	N	N	with mild dysplasia	Negative	0.0228704	0.00838101	-	Lost
9559261	OLK	52	M	P	Y	Y	with moderate dysplasia	Negative	0.467263	0.00254638	-	Lost
9559265	OLK	67	M	B	Y	Y	with moderate dysplasia	Negative	0.00417527	0.00207579	59	No
9559267	OLK	57	M	G	N	N	with moderate dysplasia	Atypical	0.918019	0.00207579	60	No
9559272	OLK	67	M	B	Y	Y	without dysplasia	Atypical	0.384193	0.982024	56	OSCC
9559275	OLK	52	F	G	N	N	with mild dysplasia	Atypical	0.00730153	1	-	Lost
9559277	OLK	54	F	G	N	N	without dysplasia	Atypical	0.0110129	0.00207579	57	No
9559283	OLK	85	M	P	N	Y	without dysplasia	Negative	0.863304	0.00254638	57	Death
9559286	OLK	79	F	G	Y	N	with moderate dysplasia	Atypical	0.0713859	0.00207579	-	Lost
9559287	OLK	61	F	G	Y	N	with mild dysplasia	Atypical	0.0167944	0.00307579	57	No
9559288	OLK	54	F	G	N	N	with moderate dysplasia	Atypical	0.0235081	0.00407579	-	Lost
9559289	OLK	71	F	G	N	N	with mild dysplasia	Negative	0.0258574	0.00207579	57	No
9559290	OLK	25	M	T	Y	N	with moderate dysplasia	Atypical	0.0702255	1	57	No
9559291	OLK	58	F	B	N	N	without dysplasia	Atypical	0.0285185	0.00254638	58	No
9559292	OLK	65	F	P	N	N	without dysplasia	Negative	0.0415406	0.00510828	57	No
9559295	OLK	52	M	B	Y	N	with mild dysplasia	Negative	0.0126007	0.00207579	57	No
9559296	OLK	68	M	B	N	Y	without dysplasia	Negative	0.0241959	0.00254638	57	No
9559297	OLK	60	F	T	N	N	with moderate dysplasia	Atypical	0.0654047	0.986831	-	Lost
9559298	OLK	43	M	T	Y	Y	with mild dysplasia	Negative	0.016055	0.033727	-	Lost
9559398	OLK	60	M	B	Y	N	with mild dysplasia	Atypical	0.19465	0.748796	-	Lost
9559412	OLK	53	F	T	N	N	with mild dysplasia	Positive	0.520302	0.866051	41	No
9559430	OLK	48	F	T	N	N	with moderate dysplasia	Atypical	0.43501	0.980894	40	OSCC
9559482	OLK	67	F	B	N	N	with mild dysplasia	Negative	0.148199	0.00254638	52	No
9559486	OLK	55	M	B	Y	N	with mild dysplasia	Negative	0.0605113	0.00454638	-	Lost
9559488	OLK	39	M	G	N	N	with mild dysplasia	Negative	0.145039	0.00254638	-	Lost
9559489	OLK	53	F	T	N	N	with moderate dysplasia	Atypical	0.62345	0.0384998	51	No
9559490	OLK	60	M	G	Y	Y	without dysplasia	Atypical	0.0277129	0.00407579	51	No
9559491	OLK	47	M	G	N	Y	with mild dysplasia	Atypical	0.608597	0.971024	51	No
9559504	OLK	50	M	B	Y	N	with mild dysplasia	Negative	0.0738524	0.0384998	50	No
9559505	OLK	74	M	G	N	N	with mild dysplasia	Negative	0.0660784	0.00454638	50	No
9559507	OLK	80	F	B	N	N	with mild dysplasia	Negative	0.135224	0.00871434	50	No
9559542	OLK	29	M	B	Y	N	with mild dysplasia	Negative	0.104602	0.00207579	55	No
9559546	OLK	65	M	T	Y	Y	with mild dysplasia	Negative	0.00329404	0.00207579	-	Lost
9559547	OLK	63	M	G	Y	Y	without dysplasia	Atypical	0.891315	0.983403	54	No
9559550	OLK	66	F	G	N	N	with moderate dysplasia	Negative	0.0674709	0.00526066	54	Death
9559561	OLK	57	M	B	Y	N	with moderate dysplasia	Negative	0.633512	0.00254638	55	No
9559565	OLK	44	M	G	N	N	without dysplasia	Negative	0.0288416	0.00254638	56	No
9559570	OLK	61	F	G	N	N	with moderate dysplasia	Atypical	0.734662	0.998711	-	Lost
128110	OSCC	64	F	G	N	Y	OSCC	Positive	-	0.925876	-	-
128120	OSCC	75	M	G	N	N	OSCC	Positive	-	0.763099	-	-
128123	OSCC	58	M	P	Y	Y	OSCC	Positive	-	0.914783	-	-
128124	OSCC	76	M	F	Y	Y	OSCC	Positive	-	0.968611	-	-
128137	OSCC	76	M	B	N	Y	OSCC	Positive	-	0.980057	-	-
128142	OSCC	55	F	G	N	N	OSCC	Positive	-	0.923764	-	-
128143	OSCC	62	M	F	N	N	OSCC	Positive	-	0.842168	-	-
396607	OSCC	68	F	G	N	N	OSCC	Positive	-	0.914321	-	-
396608	OSCC	70	F	T	N	N	OSCC	Positive	-	0.742078	-	-
9559195	OSCC	63	M	G	N	N	OSCC	Positive	-	0.98142	-	-
9559196	OSCC	63	M	G	N	N	OSCC	Positive	-	0.923764	-	-
9559229	OSCC	52	F	T	N	N	OSCC	Positive	-	0.98474	-	-
9559230	OSCC	52	F	T	N	N	OSCC	Positive	-	0.98004	-	-
9559237	OSCC	58	M	G	Y	Y	OSCC	Positive	-	0.665985	-	-
9559249	OSCC	74	F	T	N	N	OSCC	Positive	-	0.896007	-	-
9559257	OSCC	60	F	T	N	N	OSCC	Positive	-	0.927691	-	-
9559258	OSCC	79	M	G	N	N	OSCC	Positive	-	0.941084	-	-
9559259	OSCC	83	M	B	Y	N	OSCC	Positive	-	0.92443	-	-
9559266	OSCC	79	M	B	N	N	OSCC	Positive	-	0.98474	-	-
9559268	OSCC	60	F	T	N	N	OSCC	Positive	-	0.905654	-	-
9559269	OSCC	79	M	G	N	N	OSCC	Positive	-	0.740031	-	-
9559270	OSCC	56	M	G	Y	Y	OSCC	Atypical	-	0.757593	-	-
9559271	OSCC	60	F	T	N	N	OSCC	Positive	-	0.926211	-	-
9559273	OSCC	73	F	T	N	N	OSCC	Positive	-	0.773517	-	-
9559284	OSCC	21	M	T	Y	N	OSCC	Positive	-	0.968611	-	-
9559285	OSCC	51	M	T	Y	Y	OSCC	Positive	-	0.896007	-	-
9559299	OSCC	55	M	T	Y	Y	OSCC	Positive	-	0.891762	-	-
9559300	OSCC	65	M	T	Y	Y	OSCC	Positive	-	0.915449	-	-
9559324	OSCC	57	M	G	Y	N	OSCC	Positive	-	0.634364	-	-
9559325	OSCC	65	M	T	Y	N	OSCC	Positive	-	0.985029	-	-
9559326	OSCC	46	F	T	Y	Y	OSCC	Positive	-	0.984329	-	-
9559327	OSCC	57	M	F	Y	N	OSCC	Positive	-	0.707207	-	-
9559332	OSCC	76	M	T	N	N	OSCC	Positive	-	0.964879	-	-
9559334	OSCC	60	M	G	N	N	OSCC	Positive	-	0.77782	-	-
9559335	OSCC	70	F	B	N	N	OSCC	Positive	-	0.778804	-	-
9559336	OSCC	56	M	G	Y	Y	OSCC	Positive	-	0.791778	-	-
9559394	OSCC	60	F	G	N	N	OSCC	Atypical	-	0.665985	-	-
9559395	OSCC	67	F	B	N	N	OSCC	Positive	-	0.775451	-	-
9559396	OSCC	71	F	T	N	N	OSCC	Positive	-	0.779819	-	-
9559397	OSCC	68	F	T	N	N	OSCC	Positive	-	0.665985	-	-
9559399	OSCC	42	M	T	Y	N	OSCC	Positive	-	0.978054	-	-
9559411	OSCC	52	M	B	Y	Y	OSCC	Positive	-	0.97331	-	-
9559413	OSCC	42	M	F	N	Y	OSCC	Positive	-	0.919368	-	-
9559414	OSCC	42	M	F	Y	Y	OSCC	Positive	-	0.982753	-	-
9559415	OSCC	58	F	B	N	N	OSCC	Positive	-	0.778804	-	-
9559417	OSCC	62	F	T	N	N	OSCC	Positive	-	0.952111	-	-
9559418	OSCC	57	M	G	Y	Y	OSCC	Positive	-	0.893762	-	-
9559419	OSCC	49	F	B	N	N	OSCC	Positive	-	0.929126	-	-
9559420	OSCC	79	F	B	N	N	OSCC	Positive	-	0.792898	-	-
9559429	OSCC	51	F	T	N	N	OSCC	Positive	-	0.7755	-	-
9559431	OSCC	57	M	T	Y	Y	OSCC	Positive	-	0.979	-	-
9559432	OSCC	60	M	T	Y	Y	OSCC	Positive	-	0.971078	-	-
9559433	OSCC	81	F	B	N	N	OSCC	Positive	-	0.761328	-	-
9559434	OSCC	83	F	G	N	N	OSCC	Positive	-	0.94097	-	-
9559454	OSCC	58	F	G	N	Y	OSCC	Positive	-	0.919163	-	-
9559455	OSCC	61	F	T	N	N	OSCC	Positive	-	0.769051	-	-
9559456	OSCC	67	F	P	N	Y	OSCC	Positive	-	0.779819	-	-
9559457	OSCC	54	M	F	N	Y	OSCC	Positive	-	0.985029	-	-
9559458	OSCC	67	M	B	N	Y	OSCC	Positive	-	0.775451	-	-
9559484	OSCC	57	M	T	Y	Y	OSCC	Positive	-	0.773517	-	-
9559485	OSCC	63	M	G	Y	Y	OSCC	Positive	-	0.7755	-	-
9559493	OSCC	71	F	T	N	N	OSCC	Atypical	-	0.966213	-	-
9559506	OSCC	72	F	G	N	N	OSCC	Positive	-	0.970078	-	-
9559508	OSCC	55	M	T	Y	Y	OSCC	Positive	-	0.925876	-	-
9559509	OSCC	62	M	G	Y	N	OSCC	Positive	-	0.924745	-	-
9559510	OSCC	68	F	T	N	N	OSCC	Positive	-	0.924284	-	-
9559511	OSCC	63	F	T	N	N	OSCC	Positive	-	0.896007	-	-
9559512	OSCC	45	F	T	N	N	OSCC	Positive	-	0.794206	-	-
9559513	OSCC	62	F	T	N	N	OSCC	Positive	-	0.760725	-	-
9559530	OSCC	75	F	T	N	N	OSCC	Positive	-	0.966213	-	-
9559531	OSCC	73	F	T	N	N	OSCC	Positive	-	0.927331	-	-
9559532	OSCC	70	M	P	Y	N	OSCC	Positive	-	0.754404	-	-
9559533	OSCC	54	M	T	Y	N	OSCC	Positive	-	0.773517	-	-
9559535	OSCC	67	F	G	N	N	OSCC	Positive	-	0.749146	-	-
9559536	OSCC	66	F	G	N	N	OSCC	Positive	-	0.923773	-	-
9559537	OSCC	54	F	G	N	N	OSCC	Positive	-	0.985029	-	-
9559538	OSCC	47	F	T	N	Y	OSCC	Positive	-	0.98004	-	-
9559539	OSCC	58	M	F	Y	N	OSCC	Positive	-	0.763099	-	-
9559540	OSCC	56	F	T	N	N	OSCC	Positive	-	0.982753	-	-
9559541	OSCC	67	M	F	Y	Y	OSCC	Positive	-	0.964879	-	-
9559543	OSCC	68	M	G	N	N	OSCC	Positive	-	0.708327	-	-
9559544	OSCC	67	F	T	N	N	OSCC	Positive	-	0.967674	-	-
9559548	OSCC	36	M	T	N	N	OSCC	Positive	-	0.763084	-	-
9559549	OSCC	72	M	B	N	N	OSCC	Atypical	-	0.760721	-	-
9559551	OSCC	59	F	G	N	N	OSCC	Positive	-	0.966674	-	-
9559553	OSCC	66	M	B	Y	Y	OSCC	Positive	-	0.980057	-	-
9559554	OSCC	51	F	T	N	N	OSCC	Positive	-	0.741764	-	-
9559557	OSCC	65	F	T	N	N	OSCC	Positive	-	0.634364	-	-
9559560	OSCC	37	F	T	N	N	OSCC	Positive	-	0.919368	-	-
9559566	OSCC	53	M	G	Y	Y	OSCC	Positive	-	0.978054	-	-
9559567	OSCC	73	F	T	N	N	OSCC	Positive	-	0.925876	-	-
9559568	OSCC	68	F	G	Y	Y	OSCC	Positive	-	0.69099	-	-
9559572	OSCC	56	F	B	N	N	OSCC	Positive	-	0.925876	-	-
9387261	Normal	28	F	T	N	N	Normal	Negative	-	0.352366	-	-
9387262	Normal	30	M	T	N	N	Normal	Atypical	-	0.371427	-	-
9387279	Normal	60	M	B	Y	N	Normal	Negative	-	0.162613	-	-
9558701	Normal	26	F	T	N	N	Normal	Negative	-	0.331318	-	-
9558702	Normal	27	M	T	N	Y	Normal	Negative	-	0.33727	-	-
9558703	Normal	37	F	T	N	N	Normal	Negative	-	0.162613	-	-
9558704	Normal	40	F	T	N	Y	Normal	Negative	-	0.331807	-	-
9558705	Normal	55	F	T	N	N	Normal	Negative	-	0.24047	-	-
9558706	Normal	28	F	T	N	N	Normal	Atypical	-	0.332743	-	-
9558707	Normal	25	F	T	N	N	Normal	Negative	-	0.24047	-	-
9558708	Normal	53	F	T	N	N	Normal	Negative	-	0.331995	-	-
9558709	Normal	25	F	T	N	Y	Normal	Negative	-	0.33727	-	-
9558710	Normal	30	M	T	N	N	Normal	Negative	-	0.202286	-	-
9558711	Normal	27	F	T	N	N	Normal	Negative	-	0.334364	-	-
9558712	Normal	52	F	T	N	N	Normal	Negative	-	0.369503	-	-
9558713	Normal	27	F	T	N	N	Normal	Negative	-	0.32029	-	-
9558714	Normal	27	F	T	N	Y	Normal	Negative	-	0.162613	-	-
9558715	Normal	28	F	T	N	N	Normal	Negative	-	0.306743	-	-
9558716	Normal	29	F	B	N	N	Normal	Negative	-	0.331318	-	-
9558717	Normal	29	F	B	N	N	Normal	Negative	-	0.162613	-	-
9558719	Normal	29	F	B	N	N	Normal	Negative	-	0.162613	-	-
9558720	Normal	28	F	B	N	N	Normal	Negative	-	0.171618	-	-
9558723	Normal	34	F	B	N	N	Normal	Negative	-	0.183512	-	-
9558725	Normal	30	F	B	N	N	Normal	Negative	-	0.19796	-	-
9558726	Normal	31	F	B	N	N	Normal	Negative	-	0.32029	-	-
9558728	Normal	26	F	T	N	N	Normal	Negative	-	0.379541	-	-
9558729	Normal	28	F	T	N	N	Normal	Negative	-	0.176868	-	-
9558732	Normal	34	F	T	N	N	Normal	Negative	-	0.293484	-	-
9558733	Normal	51	F	B	N	N	Normal	Negative	-	0.196591	-	-
9558735	Normal	38	F	T	N	Y	Normal	Atypical	-	0.162613	-	-
9558736	Normal	27	F	B	N	N	Normal	Atypical	-	0.343023	-	-
9558737	Normal	25	F	T	N	N	Normal	Negative	-	0.369503	-	-
9558738	Normal	40	F	B	N	N	Normal	Negative	-	0.341338	-	-
9558739	Normal	25	F	T	N	N	Normal	Negative	-	0.323214	-	-
9558740	Normal	28	F	B	N	N	Normal	Negative	-	0.326242	-	-
9558741	Normal	29	F	B	N	N	Normal	Negative	-	0.162613	-	-
9558742	Normal	26	F	B	N	N	Normal	Negative	-	0.332743	-	-
9558743	Normal	27	F	B	N	N	Normal	Negative	-	0.33205	-	-
9558744	Normal	71	F	B	N	N	Normal	Negative	-	0.19464	-	-
9558746	Normal	26	F	B	N	N	Normal	Negative	-	0.342586	-	-
9558747	Normal	27	F	B	N	N	Normal	Negative	-	0.32029	-	-
9558748	Normal	72	F	B	N	N	Normal	Negative	-	0.175812	-	-
9558750	Normal	52	F	B	N	N	Normal	Negative	-	0.309112	-	-
9558752	Normal	58	F	B	N	N	Normal	Negative	-	0.19796	-	-
9558753	Normal	43	F	B	N	N	Normal	Negative	-	0.326242	-	-
9558754	Normal	50	F	B	N	Y	Normal	Negative	-	0.162613	-	-
9558755	Normal	52	F	B	N	N	Normal	Negative	-	0.306743	-	-
9558756	Normal	27	F	B	N	N	Normal	Negative	-	0.33727	-	-
9558757	Normal	69	F	B	N	N	Normal	Negative	-	0.124673	-	-
9558758	Normal	61	F	B	N	N	Normal	Negative	-	0.162613	-	-
9558759	Normal	30	F	B	N	N	Normal	Negative	-	0.331318	-	-
9558760	Normal	41	F	B	N	Y	Normal	Atypical	-	0.162613	-	-
9559181	Normal	38	F	B	N	N	Normal	Negative	-	0.33205	-	-
9559182	Normal	62	F	B	N	N	Normal	Negative	-	0.352366	-	-
9559184	Normal	28	M	B	N	N	Normal	Negative	-	0.167059	-	-
9559185	Normal	30	M	B	N	N	Normal	Negative	-	0.352366	-	-
9559186	Normal	26	M	B	Y	Y	Normal	Atypical	-	0.327898	-	-
9559187	Normal	26	M	B	N	N	Normal	Negative	-	0.343023	-	-
9559190	Normal	26	M	T	Y	N	Normal	Negative	-	0.33205	-	-
9559205	Normal	30	M	B	N	N	Normal	Negative	-	0.162613	-	-
9559214	Normal	62	M	B	N	N	Normal	Negative	-	0.202286	-	-
9559215	Normal	60	M	G	N	Y	Normal	Negative	-	0.293484	-	-
9559402	Normal	73	M	B	Y	Y	Normal	Atypical	-	0.250286	-	-
9559403	Normal	60	M	B	Y	Y	Normal	Atypical	-	0.331995	-	-
9559404	Normal	63	M	B	Y	N	Normal	Negative	-	0.325583	-	-
9559405	Normal	80	F	B	N	N	Normal	Negative	-	0.162613	-	-
9559406	Normal	44	M	B	Y	Y	Normal	Atypical	-	0.184035	-	-
9559407	Normal	63	M	B	Y	N	Normal	Negative	-	0.176868	-	-
9559408	Normal	68	F	B	N	Y	Normal	Atypical	-	0.322083	-	-
9559409	Normal	22	M	B	Y	Y	Normal	Negative	-	0.388884	-	-
9559410	Normal	22	F	T	N	N	Normal	Negative	-	0.185155	-	-
9559421	Normal	65	M	B	Y	Y	Normal	Atypical	-	0.296612	-	-
9559422	Normal	60	M	B	Y	Y	Normal	Negative	-	0.293484	-	-
9559424	Normal	53	M	B	Y	Y	Normal	Atypical	-	0.331807	-	-
9559425	Normal	32	M	B	Y	N	Normal	Atypical	-	0.388884	-	-
9559426	Normal	49	M	B	Y	N	Normal	Negative	-	0.270985	-	-
9559436	Normal	72	M	B	Y	N	Normal	Negative	-	0.342586	-	-
9559439	Normal	63	M	B	Y	Y	Normal	Atypical	-	0.331995	-	-
9559442	Normal	60	M	B	Y	Y	Normal	Atypical	-	0.680524	-	-
9559445	Normal	56	M	B	Y	N	Normal	Negative	-	0.323214	-	-
9559448	Normal	55	M	B	Y	Y	Normal	Atypical	-	0.330267	-	-
9559449	Normal	57	M	B	Y	N	Normal	Negative	-	0.342586	-	-
9559494	Normal	54	M	T	Y	Y	Normal	Negative	-	0.330687	-	-
9559495	Normal	78	M	B	Y	N	Normal	Negative	-	0.184035	-	-
9559496	Normal	50	F	G	N	N	Normal	Negative	-	0.185155	-	-
9559497	Normal	48	F	T	N	N	Normal	Negative	-	0.185155	-	-
9559498	Normal	55	F	B	N	N	Normal	Negative	-	0.331807	-	-
9559500	Normal	46	M	G	N	N	Normal	Negative	-	0.272041	-	-
9559501	Normal	56	M	G	Y	Y	Normal	Negative	-	0.185155	-	-
9559502	Normal	52	M	G	Y	Y	Normal	Atypical	-	0.305056	-	-
9559503	Normal	52	M	G	Y	N	Normal	Negative	-	0.320659	-	-
9559515	Normal	41	M	G	N	N	Normal	Negative	-	0.162613	-	-
9559516	Normal	46	M	G	N	N	Normal	Negative	-	0.162613	-	-
9559517	Normal	29	M	G	N	Y	Normal	Negative	-	0.162613	-	-
9559518	Normal	45	M	T	Y	Y	Normal	Negative	-	0.305056	-	-
9559520	Normal	33	M	G	N	N	Normal	Negative	-	0.175812	-	-
9559521	Normal	50	M	B	Y	N	Normal	Negative	-	0.321714	-	-
9559522	Normal	57	M	G	Y	Y	Normal	Negative	-	0.342586	-	-
9559523	Normal	59	M	G	Y	Y	Normal	Negative	-	0.162531	-	-
9559525	Normal	52	M	G	Y	Y	Normal	Negative	-	0.162613	-	-
9559526	Normal	62	M	G	Y	Y	Normal	Negative	-	0.185155	-	-
9559529	Normal	52	M	G	Y	N	Normal	Negative	-	0.331318	-	-
